# Supplementary material for: Esterification of Acetic Acid by Flow-Type Membrane Reactor with AEI Zeolite Membrane
Source: Membranes (Basel). 2023 Jan 14;13(1):111. doi: 10.3390/membranes13010111 (PMC9864284; doi:10.3390/membranes13010111)
Supplement: Supplementary file 1 [file membranes-13-00111-s001.zip]

Archive with 1 entries (1 files):
- membranes-2099604-supplementary.pdf
